# Supplementary material for: Characterization of Microbial Degradation Products of Steviol Glycosides
Source: Molecules. 2021 Nov 16;26(22):6916. doi: 10.3390/molecules26226916 (PMC8625998; doi:10.3390/molecules26226916)
Supplement: Supplementary file 1 [file molecules-26-06916-s001.zip]

Archive with 3 entries (2 files):
- molecules-1427844-supplementary/
- molecules-1427844-supplementary/Supplementary_Materials_1_Characterization_of_microbial_degradation_products_of_steviol_glycosides.pdf
- molecules-1427844-supplementary/Supplementary_Materials_2_GIAO_NMR_Calculations.zip
